# Supplementary material for: Discovery of Small Molecules That Inhibit MYC mRNA Translation Through hnRNPK and Induction of Stress Granule-Mediated mRNA Relocalization
Source: Int J Mol Sci. 2025 Aug 22;26(17):8139. doi: 10.3390/ijms26178139 (PMC12427919; doi:10.3390/ijms26178139)
Supplement: Supplementary file 1 [file ijms-26-08139-s001.zip]

Archive with 2 entries (2 files):
- ijms-3803298-supplementary.pptx
- ijms-3803298_Supplementary tables S1 and S2.xlsx
