# Supplementary material for: Discovery of Small Molecules That Inhibit MYC mRNA Translation Through hnRNPK and Induction of Stress Granule-Mediated mRNA Relocalization
Source: Int J Mol Sci. 2025 Aug 22;26(17):8139. doi: 10.3390/ijms26178139 (PMC12427919; doi:10.3390/ijms26178139)
Supplement: Supplementary file 1 [file ijms-26-08139-s001.zip › ijms-3803298_Supplementary tables S1 and S2.xlsx]

## Sheet: Supplementary table S1
Supplementary table 1: Experiment and file accessions of RBP eCLIP data
Experiment accession	File accession
ENCSR631HUN	ENCFF252CWU
ENCSR293FWY	ENCFF007VPS
ENCSR720BJU	ENCFF593RED
ENCSR008MQM	ENCFF520QYX
ENCSR100ARZ	ENCFF260ZOK
ENCSR321PWZ	ENCFF223KVR
ENCSR391BBA	ENCFF897MSA
ENCSR379GZS	ENCFF642QVZ
ENCSR187VEQ	ENCFF673QBV
ENCSR337XGI	ENCFF232WUE
ENCSR177QQY	ENCFF033EFV
ENCSR820UYE	ENCFF709FEU
ENCSR069EVH	ENCFF861KMV
ENCSR586DGV	ENCFF105HMJ
ENCSR539BEV	ENCFF687EQE
ENCSR906ZJF	ENCFF114EUH
ENCSR256CHX	ENCFF098REE
ENCSR721HPX	ENCFF899HHP
ENCSR181NRW	ENCFF382URH
ENCSR046JHH	ENCFF665BGJ
ENCSR970FEW	ENCFF005GER
ENCSR979EWD	ENCFF678FCX
ENCSR964VOX	ENCFF783INO
ENCSR249ROI	ENCFF167CDB
ENCSR876EYA	ENCFF810EUA
ENCSR023PKW	ENCFF634UAC
ENCSR440MSY	ENCFF850ZSC
ENCSR381VNR	ENCFF781BNS
ENCSR089BXO	ENCFF941GJK
ENCSR038JME	ENCFF404HHM
ENCSR937RSF	ENCFF723JLS
ENCSR153STI	ENCFF389PHE
ENCSR202HKN	ENCFF560RWD
ENCSR891RIC	ENCFF554NIV
ENCSR352STY	ENCFF848JWA
ENCSR977OXG	ENCFF227EJF
ENCSR349CMI	ENCFF244JER
ENCSR050BDZ	ENCFF825UVD
ENCSR922WJV	ENCFF900IOH
ENCSR145NLR	ENCFF799ERK
ENCSR693JWP	ENCFF862EKD
ENCSR903PRV	ENCFF351ZDU
ENCSR356MSW	ENCFF328KJW
ENCSR958FKZ	ENCFF452MJL
ENCSR947JVR	ENCFF023YVD
ENCSR000SSH	ENCFF696QWE
ENCSR623VEQ	ENCFF759KCD
ENCSR841EQA	ENCFF566EAE
ENCSR041NUV	ENCFF056UAW
ENCSR097NEE	ENCFF986XOC
ENCSR269AJF	ENCFF313WDF
ENCSR456KXI	ENCFF809CKN
ENCSR774RFN	ENCFF366UJP
ENCSR238CLX	ENCFF050VVI
ENCSR565DGW	ENCFF663QIZ
ENCSR907GUB	ENCFF592WIH
ENCSR773KRC	ENCFF765PIF
ENCSR141OIM	ENCFF614NUP
ENCSR568DZW	ENCFF822NWY
ENCSR571ROL	ENCFF993VRZ
ENCSR570WLM	ENCFF704OCI
ENCSR844RVX	ENCFF862ZPV
ENCSR483NOP	ENCFF623WGE
ENCSR240MVJ	ENCFF039XQD
ENCSR861PAR	ENCFF730QRI
ENCSR989VIY	ENCFF934ANS
ENCSR022BVV	ENCFF858EHN
ENCSR440SUX	ENCFF246EPM
ENCSR685AUR	ENCFF343TCO
ENCSR606BPV	ENCFF949QGM
ENCSR018WPY	ENCFF323PUC
ENCSR970NKP	ENCFF061XNA
ENCSR484LAB	ENCFF953WTP
ENCSR484LTQ	ENCFF886MLH
ENCSR040QLV	ENCFF378OYA
ENCSR520BZQ	ENCFF241DVU
ENCSR663WES	ENCFF262ILV
ENCSR724RDN	ENCFF266TKW
ENCSR973HOJ	ENCFF112MVG
ENCSR194HZU	ENCFF137YFD
ENCSR845VGB	ENCFF797QRS
ENCSR712IAG	ENCFF258HOX
ENCSR456JJQ	ENCFF293IZG
ENCSR001KKZ	ENCFF588ITW
ENCSR361OCV	ENCFF033MGP
ENCSR735HOK	ENCFF185OEI
ENCSR647HOX	ENCFF048FDF
ENCSR356ZMO	ENCFF749IUB
ENCSR580OFI	ENCFF239GPP
ENCSR488JKQ	ENCFF644EIR
ENCSR734ZHL	ENCFF028GAJ
ENCSR322HHA	ENCFF612HOP
ENCSR819XBT	ENCFF955LYD
ENCSR085JPB	ENCFF945NFS
ENCSR366DGX	ENCFF771QAU
ENCSR999YGP	ENCFF327DLL
ENCSR653HQC	ENCFF797BHU
ENCSR923NKN	ENCFF462WAI
ENCSR580MFX	ENCFF999ZAW
ENCSR840DRD	ENCFF878VVA
ENCSR121NVA	ENCFF048YPA
ENCSR004VIR	ENCFF781RUK
ENCSR554UVB	ENCFF630KXK
ENCSR168VUE	ENCFF605AFN
ENCSR521GON	ENCFF663WYH
ENCSR805SRN	ENCFF534JCV
ENCSR861GYE	ENCFF341XMP
ENCSR756CKJ	ENCFF206RIM
ENCSR265ZIS	ENCFF002HYO
ENCSR438GZQ	ENCFF031FMO
ENCSR893EFU	ENCFF904KTV
ENCSR965DLL	ENCFF139NXB
ENCSR001VAC	ENCFF327YTD
ENCSR128VXC	ENCFF211TRO
ENCSR432XUP	ENCFF886XUO
ENCSR725ARB	ENCFF810NKV
ENCSR887FHF	ENCFF423SOR
ENCSR486YGP	ENCFF466UMQ
ENCSR301TFY	ENCFF633LQC
ENCSR256NCI	ENCFF283WLS
ENCSR769UEW	ENCFF797GSK
ENCSR657TZB	ENCFF695OLO
ENCSR489ABS	ENCFF927KRA
ENCSR328LLU	ENCFF056LEW
ENCSR331MIC	ENCFF950VZO
ENCSR655NZA	ENCFF321HPH
ENCSR061EVO	ENCFF609LWQ
ENCSR893RAV	ENCFF290DFO
ENCSR090LNQ	ENCFF566LNK
ENCSR767OEY	ENCFF111LMZ
ENCSR750YOM	ENCFF768WOD
ENCSR248TXP	ENCFF136CWQ
ENCSR448GXJ	ENCFF390NMJ
ENCSR953ZOA	ENCFF318RSO
ENCSR532VUB	ENCFF635NZZ
ENCSR755TJC	ENCFF610JVZ
ENCSR987NYS	ENCFF208ZMI
ENCSR081JYH	ENCFF233PRB
ENCSR307YIW	ENCFF207BXK
ENCSR888YTT	ENCFF947CIN
ENCSR196INN	ENCFF597MMG
ENCSR200DKE	ENCFF883KCN
ENCSR993OLA	ENCFF886SDQ
ENCSR279UJF	ENCFF073IJF
ENCSR534YOI	ENCFF858UKE
ENCSR527DXF	ENCFF796RMF
ENCSR179MPN	ENCFF312VDN
ENCSR373ODC	ENCFF736RYV
ENCSR786TSC	ENCFF071QDP
ENCSR736AAG	ENCFF278ZCU
ENCSR754NDA	ENCFF054VLU
ENCSR267OLV	ENCFF649GEE
ENCSR154HRN	ENCFF392AEV
ENCSR815VVI	ENCFF027MEO
ENCSR744GEU	ENCFF442USD
ENCSR825SVO	ENCFF128BDG
ENCSR589YHM	ENCFF406MSI
ENCSR464OSH	ENCFF972DFZ
ENCSR154CSN	ENCFF198ULC
ENCSR739VVT	ENCFF472CCL
ENCSR133QEA	ENCFF887ARJ
ENCSR921SXC	ENCFF327VCE
ENCSR314UMJ	ENCFF766OCH
ENCSR018RVZ	ENCFF692RZM
ENCSR916SRV	ENCFF869RUC
ENCSR023UHL	ENCFF498IGK
ENCSR365NVO	ENCFF726PFJ
ENCSR061SZV	ENCFF193URO
ENCSR277DEO	ENCFF045HSV
ENCSR539ZTS	ENCFF794RJQ
ENCSR867ZVK	ENCFF932UXC
ENCSR206RXT	ENCFF205UTG
ENCSR916XIV	ENCFF813JIK
ENCSR658IQB	ENCFF943XOU
ENCSR919HSE	ENCFF141DOI
ENCSR830BSQ	ENCFF011NAP
ENCSR981WKN	ENCFF907HNN
ENCSR303OQD	ENCFF644LPB
ENCSR506OTC	ENCFF618WYU
ENCSR987FTF	ENCFF871NYM
ENCSR529FKI	ENCFF746XLE
ENCSR930BZL	ENCFF087MAJ
ENCSR513NDD	ENCFF317HGW
ENCSR291XPT	ENCFF247NXL
ENCSR202BFN	ENCFF721PWF
ENCSR468FSW	ENCFF780OCY
ENCSR197INS	ENCFF559HGK
ENCSR485QCG	ENCFF134LIU
ENCSR828ZID	ENCFF855CPQ
ENCSR657TZZ	ENCFF285IGP
ENCSR295OKT	ENCFF972ZMJ
ENCSR647CLF	ENCFF674BUM
ENCSR406OOZ	ENCFF335JTC
ENCSR661ICQ	ENCFF880MWQ
ENCSR668MJX	ENCFF929AWR
ENCSR993FMY	ENCFF611SOO
ENCSR366YOG	ENCFF786UOW
ENCSR018ZUE	ENCFF957AOZ
ENCSR121GQH	ENCFF295HRZ
ENCSR412NOW	ENCFF445ENC
ENCSR975KIR	ENCFF650LMV
ENCSR062NNB	ENCFF524ZZB
ENCSR267UCX	ENCFF752JNY
ENCSR584TCR	ENCFF037TVC
ENCSR887LPK	ENCFF607ZRF
ENCSR943MHU	ENCFF594EDV
ENCSR290VLT	ENCFF587KKM
ENCSR224QWC	ENCFF315HYU
ENCSR795CAI	ENCFF917CBK
ENCSR550DVK	ENCFF440ROZ
ENCSR214BZA	ENCFF899AWZ
ENCSR331VNX	ENCFF480NUZ
ENCSR057DWB	ENCFF918KMT
ENCSR506UPY	ENCFF191XRG
ENCSR867DSZ	ENCFF154AYH
ENCSR999WKT	ENCFF537KWB
ENCSR301UQM	ENCFF048RLZ
ENCSR893NWB	ENCFF159MMZ
ENCSR258QKO	ENCFF958GMP
ENCSR438KWZ	ENCFF385MJU
ENCSR120EAR	ENCFF530HTL
ENCSR628IDK	ENCFF027UTH
ENCSR820WHR	ENCFF591BUK
ENCSR268ETU	ENCFF918XJQ
ENCSR766FAC	ENCFF301IJW
ENCSR834YLD	ENCFF854BHP
ENCSR576SHT	ENCFF399GGH
ENCSR059CWF	ENCFF051EEW
ENCSR006OEQ	ENCFF158AOV
ENCSR862QCH	ENCFF640IHY
ENCSR961OKA	ENCFF307MDW
ENCSR135VMS	ENCFF985ECA
ENCSR349KMG	ENCFF365LFU
ENCSR339FUY	ENCFF642GNE
ENCSR571VHI	ENCFF889AWX
ENCSR384MWO	ENCFF349SVY
ENCSR663NRA	ENCFF058OOW
ENCSR490IEE	ENCFF573DXD
ENCSR648LAH	ENCFF777NMK
ENCSR351PVI	ENCFF121RVH
ENCSR529GSJ	ENCFF128AKC
ENCSR820DQJ	ENCFF914WFQ
ENCSR543TPH	ENCFF992LCW
ENCSR498DQS	ENCFF125IDN
ENCSR497XZI	ENCFF603WDI
ENCSR308YNT	ENCFF094MQV
ENCSR989SMC	ENCFF924OVC
ENCSR456ASB	ENCFF597NVR
ENCSR384KAN	ENCFF726SQU
ENCSR013CTQ	ENCFF858CSS

## Sheet: Supplementary table S2
Supplementary table 2: GO:BP terms used for RBP classification
Category	GO ID	GO name
Splicing	GO:0008380	RNA Splicing
	GO:0000398	mRNA Splicing, via Spliceosome
	GO:0043484	Regulation of RNA Splicing
	GO:0048024	Regulation of mRNA Splicing, via Spliceosome
P-bodies	GO:0033962	P-body assembly
Stress granules	GO:0034063	stress granule assembly
	GO:0035617	stress granule disassembly
	GO:0062028	regulation of stress granule assembly
